# Supplementary material for: Disability and the household context: Findings for the United States from the public Use Microdata Sample of the American Community Survey
Source: Front Rehabil Sci. 2022 Aug 12;3:875966. doi: 10.3389/fresc.2022.875966 (PMC9397927; doi:10.3389/fresc.2022.875966)
Supplement: Supplementary file 1 [file Table_1.XLSX]

## Sheet: Table A
Table A.	Illustration of Converting ACS Binary Individual Disability and Relationship Variables to 3-way Classification of Disability at the Household Level
ACS Variables and Labels1											Author's Labels and Variable Recodes
SERIALNO	DDRS	DEAR	DEYE	DOUT	DPHY	DREM	RELSHIPP		DIS		ACS-based labels (as used by author)		author's recode				author's label for persons in HH by disability
	binary (1 = present): difficulty with						relationship to reference person, values 20-38	ACS value labels	binary disability recode		residential settings (HH/GQ)	HH/GQ residential settings by disability	PwD	PwoD_HHwD	PwoD_HHwoD	3-way classif.
	self-care	hear-ing	vision	indep. living	ambu-latory	cognitive							three binary variables			single categor variab.
2015000000079		1					20	reference person	1		solo	solo with disability	1			1	with disability
2015000000176							20	reference person			family	family HH wo disability			1	3	wo dis in HH wo dis
2015000000176							21-24	spouse, partner							1	3	wo dis in HH wo dis
2015000000176							25-27	son, daughter							1	3	wo dis in HH wo dis
2016000000549	1			1	1		37	institutional GQ	1		GQ	GQ with disability	n o t a h o u s e h o l d
2016000000550						1	20	reference person	1		family	family HH with disability	1			1	with disability
2016000000550							21-24	spouse, partner						1		2	wo dis in HH w dis
2016000000635							20	reference person			nonfamily	nonfamily HH wo disability				3	wo dis in HH wo dis
2016000000635							34	room/housemate								3	wo dis in HH wo dis
2016000000635							34	room/housemate								3	wo dis in HH wo dis
2017000000552	1				1		20	reference person	1		family	family HH with disability	1			1	with disability
2017000000552		1	1				21-24	spouse, partner	1				1			1	with disability
2017000000552							25-27	son, daughter						1		2	wo dis in HH w dis
2017000000552							30	grandchild						1		2	wo dis in HH w dis
2017000000552							30	grandchild						1		2	wo dis in HH w dis
2018000000049							20	reference person			solo	solo without disability			1	3	without disability
2018000000770							38	noninstit. GQ			GQ	GQ without disability	n o t a h o u s e h o l d
2018000000842							20	reference person			family	family HH without disability			1	3	wo dis in HH wo dis
2018000000842							25-27	son, daughter							1	3	wo dis in HH wo dis
2019000000324							20	reference person			family	family HH with disability		0		2	wo dis in HH w dis
2019000000324							21-24	spouse, partner						0		2	wo dis in HH w dis
2019000000324				1	1		29, 31	father, mother, p-in-law	1				1			1	with disability
2019000000895							20	reference person			family	family HH with disability		1		2	wo dis in HH w dis
2019000000895							21-24	spouse, partner						1		2	wo dis in HH w dis
2019000000895				1		1	25-27	son, daughter	1				1			1	with disability
2019000000895							25-27	son, daughter						1		2	wo dis in HH w dis
1 For ACS variables and labels, please consult the 2015-2019 ACS PUMS DATA DICTIONARY https://www2.census.gov/programs-surveys/acs/tech_docs/pums/data_dict/PUMS_Data_Dictionary_2015-2019.pdf											HH household
											GQ group quarters
											dis disability
											wo without
